# Supplementary material for: Determination of the pKa and Concentration of NMR-Invisible Molecules and Sites Using NMR Spectroscopy
Source: Anal Chem. 2024 Dec 3;96(50):19858–62. doi: 10.1021/acs.analchem.4c03596 (PMC11656416; doi:10.1021/acs.analchem.4c03596)
Supplement: Supplementary file 1 — ac4c03596_si_001.xlsx [file ac4c03596_si_001.xlsx]

## Sheet: Nitrogenous base neutral acid
pKa of 2MI	8.02												Adjust ranges	slope (1/KA*Cacid)	5.02052e+06	apparent pKa	7.72785
Deprotonated limit chemical shift of 2MI	2.345			Initial and final rows are outside of the NMR active window of our coil so should be ignored in analysis.									Adjust ranges	Intercept (1/Cacid)	0.0939512	Cacid	10.6438	Average Davies activity coefficient for thermodynamic pKa			Input davies activity cofficient into data form once they are processed
Protonated limit chemical shift of 2MI	2.6044			They are included to allow direct pasting of chemical shift data from AU scripts into the spreadsheet										Ka	1.87134e-08	Thermodynamic pKa	7.78069	0.885436
Proportionality constant with dioxane	4.695																			Equation S5
		experiment number	Indicator integral	Reference Integral (Dioxane)	DSS chemical shift	Indicator chemical shift	Indicator integral/Reference integral	Concentration of Indicator (mM)	Referenced Indicator Chemical shift	pH	Protons transferred	(protons transferred)^(-1)	Activity coefficient modulated H+					Fraction protonated of indicator	Concentration of ionically active indicator	Davies activity coefficient	Davies activity coefficient
		1	-27861300	-488939	-0.002386	2.34664	56.9832	267.536	2.34903	9.82197	4.15537	0.240653	1.5067e-10					0.015532	4.15537	0.90832	0.90832			If using analyte with a charge other than ±1, remember to change pKa correction too (cell S3)
		2	1019530000	1582500	0.136526	2.34301	644.253	3024.77	2.20649	#NUM!	-1615.14	-0.000619143	#NUM!					#NUM!	#NUM!	#NUM!	#NUM!			When dealing with multivalent analytes or indicators please switch coefficients used in the ionic strength calculation (COLUMN U) to match table below
		3	1731400000	-9957210	0.178171	2.3462	-173.884	-816.386	2.16803	#NUM!	556.949	0.0017955	#NUM!					#NUM!	#NUM!	#NUM!	#NUM!		Ratio of ion to counterion	Analyte	Indicator
		4	2512460000	46229800	-0.023372	2.33245	54.3472	255.16	2.35582	9.31666	10.6412	0.0939746	4.82324e-10					0.0480773	12.2674	0.861574	0.861665		One to One (e.g. sodium acetate)	1	1
		5	3347400000	66416700	-0.022006	2.3383	50.4	236.628	2.36031	9.15018	13.9641	0.071612	7.07646e-10					0.0689876	16.3244	0.84623	0.846348		Two to one	3	3
Raw Data Entry		6	4094220000	87070700	-0.017428	2.34275	47.0218	220.767	2.36017	9.15653	12.915	0.0774295	6.97383e-10					0.0680553	15.0244	0.850768	0.850877		Two to Two	4	4
Processed Data Entry		7	4697980000	98370200	-0.009636	2.34645	47.7582	224.225	2.35609	9.30828	9.5853	0.104326	4.91726e-10					0.0489686	10.98	0.867228	0.867308		Three to one	6	6
Results		8	5144390000	112036000	-0.009466	2.34975	45.9173	215.582	2.35922	9.18908	11.8163	0.0846291	6.47023e-10					0.0634526	13.6792	0.855815	0.855914		Three to two	15	15
Parameters		9	5439810000	125902000	-0.008054	2.35301	43.2067	202.855	2.36107	9.13098	12.5639	0.0795931	7.39647e-10					0.0718831	14.5819	0.852369	0.852473
		10	5609730000	133249000	-0.005301	2.35627	42.0996	197.658	2.36157	9.11646	12.6275	0.079192	7.64782e-10					0.0741448	14.6553	0.85209	0.852194
		11	5672370000	137717000	-0.002158	2.35904	41.1886	193.38	2.36119	9.12842	12.0732	0.0828279	7.44004e-10					0.072276	13.9768	0.854638	0.854738
		12	5638950000	142147000	7.7e-05	2.36145	39.6698	186.25	2.36137	9.12421	11.7537	0.0850795	7.51255e-10					0.072929	13.583	0.856155	0.856252
		13	5542640000	149104000	0.001927	2.36473	37.173	174.527	2.3628	9.08473	11.9767	0.0834954	8.22756e-10					0.0793195	13.8434	0.855123	0.855221
		14	5403650000	154766000	0.004236	2.36645	34.915	163.926	2.36221	9.10305	10.8783	0.0919265	7.88766e-10					0.0762927	12.5063	0.860479	0.860567
		15	5219620000	153381000	0.005201	2.3683	34.0304	159.773	2.3631	9.07899	11.1484	0.0896992	8.33705e-10					0.0802903	12.8282	0.85914	0.859229
		16	5015190000	154432000	0.005443	2.37093	32.4751	152.47	2.36549	9.01864	12.0436	0.0830314	9.57996e-10					0.0911689	13.9006	0.854861	0.854956
		17	4782040000	157657000	0.009501	2.37316	30.3319	142.408	2.36366	9.06714	10.2431	0.0976269	8.5677e-10					0.0823287	11.7243	0.863791	0.863872
		18	4537200000	158905000	0.009631	2.37561	28.5529	134.056	2.36598	9.0104	10.8433	0.0922226	9.76341e-10					0.0927528	12.4341	0.860724	0.860808
		19	4283710000	160032000	0.011317	2.37841	26.7678	125.675	2.36709	8.98633	10.7037	0.0934257	1.03198e-09					0.0975228	12.2562	0.861455	0.861537
		20	4008950000	159022000	0.012533	2.38054	25.21	118.361	2.36801	8.96761	10.4974	0.095262	1.07743e-09					0.101382	11.9997	0.862535	0.862614
		21	3748170000	158424000	0.01514	2.38365	23.6591	111.079	2.3685	8.95852	10.0652	0.0993518	1.10022e-09					0.103305	11.4751	0.86482	0.864895
		22	3482370000	160544000	0.015577	2.387	21.6911	101.84	2.37142	8.90156	10.3724	0.0964097	1.25442e-09					0.116103	11.8239	0.863246	0.863321
		23	3215600000	159604000	0.016442	2.39001	20.1474	94.5919	2.37357	8.86343	10.4186	0.0959822	1.36951e-09					0.12542	11.8637	0.863042	0.863116
		24	2957350000	159776000	0.017993	2.39347	18.5094	86.9014	2.37548	8.83233	10.2104	0.0979392	1.47118e-09					0.133487	11.6002	0.864167	0.864238
		25	2703810000	159842000	0.019302	2.39711	16.9155	79.4184	2.3778	8.79642	10.0433	0.0995686	1.598e-09					0.143345	11.3842	0.865095	0.865163
		26	2465200000	161989000	0.019926	2.40127	15.2183	71.45	2.38134	8.74524	10.0099	0.0999012	1.79788e-09					0.158434	11.3201	0.865333	0.865398
		27	2232060000	166512000	0.020401	2.40553	13.4048	62.9355	2.38512	8.69556	9.73511	0.102721	2.01575e-09					0.174287	10.9689	0.866881	0.866941
		28	2011230000	164483000	0.023181	2.4103	12.2276	57.4085	2.38712	8.67164	9.32236	0.107269	2.12989e-09					0.182357	10.4688	0.869201	0.869257
		29	1803380000	163981000	0.024183	2.41576	10.9975	51.6332	2.39158	8.61913	9.27189	0.107853	2.40367e-09					0.201083	10.3826	0.869555	0.869608
		30	1610220000	165189000	0.025788	2.42161	9.74774	45.7657	2.39582	8.57344	8.96647	0.111527	2.6703e-09					0.218515	10.0005	0.871364	0.871412
		31	1430740000	168412000	0.025963	2.42793	8.49548	39.8863	2.40196	8.51158	8.75868	0.114172	3.0791e-09					0.243811	9.72472	0.872664	0.872709
		32	1262440000	169344000	0.025724	2.43494	7.45488	35.0007	2.40921	8.44401	8.66436	0.115415	3.59737e-09					0.273621	9.5769	0.873325	0.873365
		33	1112640000	166786000	0.028409	2.4425	6.67106	31.3206	2.41409	8.40223	8.34211	0.119874	3.96067e-09					0.293153	9.18173	0.875321	0.875357
		34	974702000	166327000	0.028554	2.45089	5.86015	27.5134	2.42234	8.33448	8.20301	0.121906	4.62937e-09					0.326488	8.98281	0.876281	0.876313
		35	850604000	164817000	0.02758	2.45996	5.1609	24.2304	2.43238	8.25701	8.16222	0.122516	5.5334e-09					0.366855	8.88906	0.876668	0.876696
		36	735470000	168950000	0.028557	2.47001	4.35318	20.4382	2.44145	8.19242	7.59916	0.131593	6.4207e-09					0.402032	8.2168	0.880319	0.880341
		37	641844000	168107000	0.029151	2.48121	3.81807	17.9258	2.45206	8.11856	7.39817	0.135169	7.6109e-09					0.443504	7.95018	0.881754	0.881772
		38	552498000	166189000	0.02922	2.49241	3.32452	15.6086	2.46319	8.04362	7.11184	0.140611	9.04432e-09					0.486404	7.59209	0.883782	0.883798
		39	476582000	166847000	0.029517	2.50417	2.8564	13.4108	2.47466	7.96808	6.70313	0.149184	1.07627e-08					0.529852	7.10574	0.886706	0.886718
		40	407202000	166879000	0.031933	2.51665	2.4401	11.4563	2.48471	7.9025	6.17041	0.162064	1.25169e-08					0.567227	6.49831	0.890628	0.890637
		41	348076000	167175000	0.031583	2.52949	2.08211	9.77549	2.49791	7.81414	5.76237	0.17354	1.53413e-08					0.616334	6.02496	0.893829	0.893836
		42	300035000	164742000	0.030094	2.53993	1.82124	8.55073	2.50984	7.73122	5.43364	0.184039	1.85686e-08					0.660369	5.64664	0.896518	0.896522
		43	246482000	161062000	0.030332	2.55342	1.53035	7.18502	2.52309	7.63415	4.93273	0.202727	2.32196e-08					0.708573	5.09111	0.900759	0.900762
		44	219343000	157608000	0.031888	2.56433	1.3917	6.53403	2.53245	7.5597	4.72158	0.211794	2.75612e-08					0.742667	4.85261	0.902655	0.902657
		45	187488000	160769000	0.031872	2.57475	1.16619	5.47529	2.54288	7.47054	4.17677	0.239419	3.38423e-08					0.779916	4.27026	0.907683	0.907684
		46	164073000	161254000	0.031089	2.58312	1.01748	4.77708	2.55203	7.38268	3.81267	0.262283	4.14301e-08					0.812673	3.8822	0.911287	0.911288
		47	141811000	158961000	0.030271	2.5906	0.892112	4.18847	2.56033	7.29243	3.4768	0.287621	5.10005e-08					0.842282	3.52787	0.914802	0.914802
		48	124220000	160365000	0.030135	2.59713	0.774608	3.63678	2.56699	7.20987	3.11232	0.321303	6.16781e-08					0.865925	3.14918	0.918844	0.918844
		49	112422000	161848000	0.031788	2.60164	0.694615	3.26122	2.56985	7.17141	2.82682	0.353754	6.73889e-08					0.875876	2.85642	0.922205	0.922205
		50	101724000	161369000	0.031793	2.60655	0.630381	2.95964	2.57476	7.09667	2.62144	0.38147	8.00442e-08					0.893409	2.64417	0.924768	0.924769
		51	96099600	160900000	0.032391	2.6103	0.597263	2.80415	2.57791	7.04252	2.51781	0.39717	9.06733e-08					0.904713	2.53695	0.926111	0.926111
		52	86433900	159385000	0.032948	2.61431	0.542296	2.54608	2.58136	6.97675	2.31997	0.431041	1.055e-07					0.916993	2.33474	0.928757	0.928757
		53	79121300	160730000	0.033024	2.61564	0.492262	2.31117	2.58262	6.95141	2.11712	0.47234	1.11839e-07					0.921328	2.12935	0.931606	0.931606
		54	80566800	155610000	0.032704	2.61655	0.517748	2.43083	2.58384	6.92328	2.23819	0.44679	1.19322e-07					0.925896	2.25069	0.929895	0.929895
		55	68937200	149678000	0.03154	2.61491	0.46057	2.16238	2.58337	6.9356	1.98711	0.503243	1.15985e-07					0.923926	1.99788	0.93352	0.93352
		56	70257200	145627000	0.029236	2.61387	0.482446	2.26509	2.58463	6.90582	2.09247	0.477904	1.24217e-07					0.928608	2.10338	0.931971	0.931971
		57	61767100	142115000	0.028997	2.61891	0.434628	2.04058	2.58992	6.76237	1.92665	0.519035	1.72835e-07					0.947639	1.93373	0.934459	0.934459
		58	52962200	131149000	0.030849	2.62098	0.403832	1.89599	2.59013	6.75663	1.79168	0.558136	1.75134e-07					0.94829	1.79795	0.936564	0.936564
		59	44806300	114831000	0.033661	2.62241	0.390193	1.83196	2.58875	6.79966	1.72143	0.580914	1.58614e-07					0.94321	1.72792	0.937693	0.937693
		60	49006200	70783700	0.033477	2.62393	0.692337	3.25052	2.59045	6.73801	3.07575	0.325123	1.82805e-07					0.950352	3.08914	0.919391	0.919391
		61	35016700	61206500	0.03632	2.62647	0.572108	2.68604	2.59015	6.75101	2.53847	0.393938	1.77414e-07					0.948921	2.54884	0.925901	0.925901
		62	-13218500	68690000	0.041727	2.37657	-0.192437	-0.903492	2.33484	#NUM!	0.0353839	28.2615	#NUM!					#NUM!	#NUM!	#NUM!	#NUM!
		63	-101270000	54401000	0.043848	2.37812	-1.86155	-8.73996	2.33427	#NUM!	0.361559	2.7658	#NUM!					#NUM!	#NUM!	#NUM!	#NUM!
		64	264650000	-32493800	-0.003373	2.34329	-8.14463	-38.239	2.34666	#NUM!	-0.245001	-4.08161	#NUM!					#NUM!	#NUM!	#NUM!	#NUM!

## Sheet: Nitrogenous base cationic acid
pKa of 2MI	7.96												Adjust ranges	slope (1/KA*Cacid)	2.55856e+08	apparent pKa	9.36778
Deprotonated limit chemical shift of 2MI	6.9586			Initial and final rows are outside of the NMR active window of our coil so should be ignored in analysis.									Adjust ranges	Intercept (1/Cacid)	0.109702	Cacid	9.11561	Inverse average Davies activity coefficient for thermodynamic pKa				Input concentration of ionically active analyte and davies activity cofficient into data form once they are processed
Protonated limit chemical shift of 2MI	7.2709			They are included to allow direct pasting of chemical shift data from AU scripts into the spreadsheet										Ka	4.28765e-10	Thermodynamic pKa	9.32429	1.10533
Proportionality constant with dioxane	4.68639																						Equation S5
		experiment number	Indicator integral	Reference Integral (Dioxane)	DSS chemical shift	Indicator chemical shift	Indicator integral/Reference integral	Concentration of Indicator (mM)	Referenced Indicator Chemical shift	pH	Protons transferred	(protons transferred)^(-1)	Activity coefficient modulated H+					Fraction protonated of indicator	Concentration of ionically active indicator	FH of proton transferred of analyte	Concentration of ionically active analyte	Concentration of ionically active analyte ( data form )	Davies activity coefficient	Davies activity coefficient (data form)
		1	1253380000	-35569600	0.044004	6.90692	-35.2374	-165.136	6.86291	#NUM!	50.5974	0.0197639	#NUM!					#NUM!	#NUM!	-4.55063	-41.4818	-41.5732	#NUM!	#NUM!			When dealing with multivalent analytes or indicators please switch coefficients used in the ionic strength calculation (COLUMN X) to match table below
		2	2219190000	2696570	-0.050564	6.91741	822.968	3856.75	6.96798	#NUM!	115.814	0.00863456	#NUM!					#NUM!	#NUM!	-11.705	-106.698	-106.789	#NUM!	#NUM!		Ratio of ion to counterion	Analyte	Indicator
		3	3453140000	40288500	-0.045292	6.92699	85.7103	401.672	6.97229	#NUM!	17.6039	0.0568057	#NUM!					#NUM!	#NUM!	-0.931179	-8.48826	-8.57969	#NUM!	#NUM!		One to One (e.g. sodium acetate)	1	1
		4	4684240000	76484100	-0.037199	6.93442	61.2446	287.016	6.97162	9.2776	11.9622	0.0835964	5.27717e-10					0.0459183	13.1793	-0.31228	-2.84662	-2.93806	0.899862	0.903636		Two to one	3	3
		5	5538170000	115487000	-0.028507	6.94362	47.9549	224.736	6.97213	9.26019	9.73351	0.102738	5.49298e-10					0.0477066	10.7214	-0.0677846	-0.617898	-0.709329	0.900808	0.903689		Two to Two	4	4
Raw Data Entry		6	5847530000	143883000	-0.020064	6.95162	40.6409	190.459	6.97168	9.27546	7.97696	0.125361	5.30321e-10					0.0461345	8.78673	0.124912	1.13865	1.04722	0.901553	0.903813		Three to one	6	6
Processed Data Entry		7	5665660000	163258000	-0.011466	6.95976	34.7037	162.635	6.97122	9.29164	6.57363	0.152123	5.1093e-10					0.0445227	7.24097	0.27886	2.54198	2.45055	0.902155	0.903957		Three to two	15	15
Results		8	5166920000	176958000	-0.005793	6.96767	29.1986	136.836	6.97347	9.21732	6.51406	0.153514	6.06288e-10					0.0523969	7.16978	0.285395	2.60155	2.51012	0.902204	0.903972
Parameters		9	4503700000	184651000	0.000179	6.97477	24.3903	114.303	6.97459	9.18404	5.85312	0.170849	6.54582e-10					0.0563354	6.43929	0.357902	3.26249	3.17106	0.9025	0.904057
		10	3811810000	193415000	0.00421	6.98061	19.7079	92.3591	6.9764	9.1349	5.26415	0.189964	7.32991e-10					0.0626608	5.78729	0.422513	3.85146	3.76003	0.90277	0.90414
		11	3191400000	202866000	0.008103	6.98543	15.7316	73.7243	6.97733	9.11142	4.42204	0.22614	7.73714e-10					0.0659126	4.85936	0.514893	4.69357	4.60214	0.90314	0.904263
		12	2673570000	200732000	0.010354	6.98958	13.3191	62.4186	6.97922	9.06682	4.12226	0.242585	8.57385e-10					0.0725235	4.52681	0.54778	4.99335	4.90192	0.903281	0.904313
		13	2248210000	202410000	0.014772	6.99336	11.1072	52.0528	6.97858	9.08155	3.33084	0.300224	8.28804e-10					0.0702758	3.65805	0.6346	5.78477	5.69334	0.903617	0.904437
		14	1900560000	204671000	0.015895	6.99693	9.28593	43.5175	6.98104	9.0276	3.12663	0.319833	9.38417e-10					0.0788374	3.43081	0.657003	5.98898	5.89755	0.903717	0.904476
		15	1626050000	206923000	0.017538	7.00019	7.85824	36.8268	6.98265	8.99506	2.83612	0.352594	1.01145e-09					0.0844546	3.11019	0.688872	6.27949	6.18806	0.903848	0.904527
		16	1402050000	213487000	0.018196	7.00347	6.56738	30.7773	6.98528	8.94606	2.62923	0.38034	1.13224e-09					0.0935966	2.88065	0.711569	6.48638	6.39495	0.903947	0.904567
		17	1205040000	215692000	0.020992	7.00614	5.58686	26.1822	6.98515	8.9484	2.22586	0.449264	1.12617e-09					0.0931416	2.43865	0.755818	6.88975	6.79831	0.904116	0.904636
		18	1029070000	216097000	0.021807	7.00883	4.76207	22.317	6.98703	8.91588	2.03139	0.492273	1.21371e-09					0.0996602	2.22411	0.777152	7.08422	6.99279	0.904204	0.904673
		19	907534000	215920000	0.020145	7.01153	4.2031	19.6974	6.99138	8.84728	2.06756	0.483661	1.42141e-09					0.114758	2.26043	0.773184	7.04805	6.95661	0.904204	0.904673
		20	792188000	208778000	0.021351	7.01464	3.7944	17.7821	6.99329	8.81977	1.97505	0.506317	1.51435e-09					0.121351	2.15787	0.783334	7.14056	7.04913	0.904248	0.904692
		21	693309000	214252000	0.021912	7.0169	3.23595	15.1649	6.99498	8.79637	1.76682	0.56599	1.59819e-09					0.127214	1.9292	0.806177	7.3488	7.25736	0.904338	0.90473
		22	629778000	221847000	0.023145	7.01929	2.83879	13.3037	6.99614	8.78098	1.59921	0.625307	1.65585e-09					0.131202	1.74547	0.824563	7.5164	7.42496	0.904409	0.904761
		23	570887000	221022000	0.021507	7.02133	2.58294	12.1047	6.99983	8.73444	1.59795	0.625802	1.84315e-09					0.143907	1.74194	0.824702	7.51766	7.42623	0.904419	0.904765
		24	507747000	216263000	0.020353	7.02376	2.34782	11.0028	7.0034	8.69254	1.57852	0.633507	2.02983e-09					0.156206	1.7187	0.826834	7.5371	7.44566	0.904435	0.904772
		25	463769000	219206000	0.023413	7.02527	2.11568	9.91489	7.00186	8.71026	1.37348	0.728077	1.94867e-09					0.150902	1.49618	0.849326	7.74213	7.6507	0.904513	0.904806
		26	425144000	224045000	0.0229	7.02671	1.89758	8.89282	7.00381	8.68802	1.28728	0.776831	2.05107e-09					0.157582	1.40135	0.858783	7.82833	7.7369	0.904551	0.904823
		27	399436000	230898000	0.021841	7.02854	1.72992	8.10711	7.0067	8.65639	1.24857	0.800918	2.20603e-09					0.167494	1.35789	0.86303	7.86704	7.77561	0.904572	0.904832
		28	380576000	229829000	0.022091	7.02883	1.65591	7.76024	7.00674	8.65597	1.19614	0.836022	2.20818e-09					0.16763	1.30085	0.868781	7.91947	7.82804	0.904592	0.904841
		29	371948000	226620000	0.022423	7.03119	1.64128	7.69171	7.00876	8.63471	1.23548	0.809405	2.31892e-09					0.174569	1.34273	0.864466	7.88013	7.7887	0.904581	0.904836
		30	361329000	230392000	0.022627	7.03193	1.56832	7.34978	7.0093	8.62919	1.19322	0.838072	2.34859e-09					0.176408	1.29656	0.869102	7.9224	7.83096	0.904598	0.904844
		31	343827000	229691000	0.022953	7.03386	1.49691	7.01512	7.0109	8.61301	1.17489	0.851142	2.43777e-09					0.181888	1.27597	0.871112	7.94072	7.84929	0.904608	0.904849
		32	340701000	224932000	0.022786	7.03426	1.51468	7.09841	7.01147	8.60735	1.2018	0.832087	2.46976e-09					0.183837	1.30495	0.868161	7.91381	7.82238	0.904599	0.904844
		33	335696000	224283000	0.023093	7.03644	1.49675	7.01437	7.01335	8.58906	1.22968	0.813218	2.57597e-09					0.190238	1.3344	0.865102	7.88593	7.7945	0.904592	0.904841
		34	320952000	220921000	0.023879	7.03768	1.45279	6.80835	7.0138	8.58478	1.20331	0.831041	2.6015e-09					0.191762	1.30558	0.867995	7.9123	7.82087	0.904603	0.904846
		35	306042000	225374000	0.023095	7.03878	1.35793	6.36379	7.01569	8.56696	1.16323	0.859674	2.71042e-09					0.1982	1.2613	0.872391	7.95238	7.86095	0.904621	0.904854
		36	296328000	227020000	0.022552	7.04096	1.30529	6.11713	7.0184	8.54211	1.17138	0.853693	2.87004e-09					0.20745	1.269	0.871497	7.94423	7.8528	0.904623	0.904855
		37	294992000	220332000	0.02198	7.03822	1.33885	6.27439	7.01623	8.56186	1.15794	0.863603	2.74244e-09					0.200073	1.25533	0.872972	7.95767	7.86624	0.904624	0.904856
		38	287984000	219566000	0.021052	7.0402	1.31161	6.1467	7.01915	8.53542	1.19179	0.839076	2.91464e-09					0.209997	1.29079	0.869259	7.92382	7.83239	0.904617	0.904853
		39	286896000	220472000	0.020721	7.04146	1.30128	6.09832	7.02074	8.52145	1.21336	0.824161	3.00989e-09					0.215382	1.31347	0.866893	7.90225	7.81082	0.904612	0.90485
		40	284719000	226014000	0.02196	7.04072	1.25974	5.90364	7.01876	8.53888	1.13733	0.879256	2.89148e-09					0.208677	1.23195	0.875233	7.97829	7.88685	0.904637	0.904861
		41	292677000	223797000	0.021124	7.04168	1.30778	6.12877	7.02056	8.523	1.21594	0.822408	2.99919e-09					0.214781	1.31634	0.866609	7.89967	7.80824	0.904611	0.90485
		42	299996000	222002000	0.020872	7.04179	1.35132	6.33282	7.02092	8.51984	1.26375	0.791298	3.02105e-09					0.216008	1.36794	0.861365	7.85186	7.76043	0.904594	0.904842
		43	287025000	225475000	0.021095	7.04221	1.27298	5.96568	7.02111	8.51817	1.19417	0.837403	3.03271e-09					0.216661	1.29253	0.868997	7.92144	7.83001	0.90462	0.904854
		44	286424000	221386000	0.020874	7.04229	1.29378	6.06315	7.02142	8.51552	1.2196	0.819942	3.05124e-09					0.217697	1.31993	0.866208	7.89601	7.80458	0.904611	0.90485
		45	271574000	224580000	0.021094	7.04309	1.20925	5.66704	7.022	8.51056	1.15037	0.869283	3.08631e-09					0.219649	1.24476	0.873802	7.96524	7.87381	0.904638	0.904862
		46	268356000	219471000	0.021256	7.04573	1.22274	5.73024	7.02447	8.48959	1.2086	0.827405	3.23897e-09					0.228036	1.3067	0.867414	7.90701	7.81558	0.904621	0.904854
		47	264996000	215453000	0.021799	7.04362	1.22995	5.76402	7.02182	8.51208	1.16679	0.857049	3.07551e-09					0.219049	1.2626	0.872	7.94882	7.85738	0.904631	0.904859
		48	244042000	224124000	0.020719	7.04741	1.08887	5.10288	7.02669	8.47125	1.1126	0.898795	3.3787e-09					0.235556	1.20201	0.877946	8.00301	7.91158	0.90466	0.904872
		49	248942000	225621000	0.022206	7.04626	1.10336	5.1708	7.02406	8.49305	1.08378	0.922696	3.21327e-09					0.226637	1.17189	0.881107	8.03183	7.9404	0.904665	0.904874
		50	254413000	220663000	0.02219	7.04584	1.15295	5.40317	7.02365	8.49644	1.12551	0.888484	3.18831e-09					0.225273	1.21719	0.876529	7.9901	7.89867	0.90465	0.904867
		51	245626000	219205000	0.021448	7.0461	1.12053	5.25125	7.02466	8.48804	1.11072	0.90032	3.25058e-09					0.228666	1.20078	0.878152	8.00489	7.91346	0.904657	0.90487
		52	241707000	223875000	0.021625	7.04728	1.07965	5.05967	7.02566	8.47972	1.08646	0.92042	3.31347e-09					0.232064	1.17417	0.880813	8.02915	7.93772	0.904667	0.904875
		53	231118000	217066000	0.021888	7.04735	1.06474	4.98977	7.02546	8.48137	1.06826	0.936106	3.30089e-09					0.231387	1.15457	0.88281	8.04735	7.95592	0.904673	0.904878
		54	227042000	211817000	0.021375	7.04937	1.07188	5.02324	7.02799	8.4607	1.11618	0.895913	3.46176e-09					0.239958	1.20536	0.877553	7.99943	7.908	0.904661	0.904872
		55	205743000	217534000	0.019902	7.04942	0.945797	4.43238	7.02951	8.44858	1.00646	0.993581	3.55979e-09					0.245087	1.08632	0.889589	8.10915	8.01772	0.904702	0.904891
		56	196624000	220478000	0.019138	7.04826	0.891808	4.17936	7.02912	8.4517	0.943749	1.0596	3.53426e-09					0.243758	1.01875	0.896469	8.17186	8.08043	0.904723	0.9049
		57	194701000	214330000	0.018972	7.04793	0.908417	4.2572	7.02896	8.45297	0.959158	1.04258	3.52399e-09					0.243222	1.03544	0.894779	8.15645	8.06502	0.904718	0.904898
		58	194476000	191756000	0.020888	7.04863	1.01418	4.75287	7.02774	8.46275	1.05225	0.950343	3.44551e-09					0.239101	1.13641	0.884566	8.06336	7.97193	0.904683	0.904882
		59	175920000	176774000	0.021897	7.0515	0.995169	4.66375	7.0296	8.4479	1.06027	0.943157	3.56534e-09					0.245376	1.14437	0.883686	8.05534	7.96391	0.904683	0.904882
		60	-159800000	-729470	0.017905	6.98227	219.063	1026.62	6.96436	#NUM!	18.9511	0.0527673	#NUM!					#NUM!	#NUM!	-1.07898	-9.83554	-9.92697	#NUM!	#NUM!
		61	-2118070	9895810	0.01296	6.89428	-0.214037	-1.00306	6.88132	#NUM!	0.248209	4.02887	#NUM!					#NUM!	#NUM!	0.972771	8.8674	8.77597	#NUM!	#NUM!
		62	5520890	-119173000	-0.01497	6.86582	-0.0463267	-0.217105	6.88079	#NUM!	0.0540893	18.488	#NUM!					#NUM!	#NUM!	0.994066	9.06152	8.97009	#NUM!	#NUM!
		63	183864000	-96067000	-0.074024	6.87634	-1.91391	-8.96936	6.95036	#NUM!	0.236512	4.22812	#NUM!					#NUM!	#NUM!	0.974054	8.8791	8.78767	#NUM!	#NUM!
		64	624298000	-9004040	-0.005323	6.89563	-69.3353	-324.933	6.90095	#NUM!	59.9809	0.016672	#NUM!					#NUM!	#NUM!	-5.58002	-50.8653	-50.9567	#NUM!	#NUM!

## Sheet: Anionic base Neutral acid
pKa of Acetate	4.756												Adjust ranges	slope (1/KA*Cacid)	3951.22	apparent pKa	4.50364
Deprotonated limit chemical shift of Acetate	1.906			Initial and final rows are outside of the NMR active window of our coil so should be ignored in analysis.									Adjust ranges	Intercept (1/Cacid)	0.123906	Cacid	8.07061	Average Davies activity coefficient for thermodynamic pKa			Input davies activity cofficient into data form once they are processed
Protonated limit chemical shift of Acetate	2.083			They are included to allow direct pasting of chemical shift data from AU scripts into the spreadsheet										Ka	3.1359e-05	Thermodynamic pKa	4.57114	0.856038
Proportionality constant with dioxane	2.14394																			Equation S5
		experiment number	Indicator integral	Reference Integral (Dioxane)	DSS chemical shift	Indicator chemical shift	Indicator integral/Reference integral	Concentration of Indicator (mM)	Referenced Indicator Chemical shift	pH	Protons transferred	(protons transferred)^(-1)	Activity coefficient modulated H+					Fraction deprotonated of indicator	Concentration of ionically active indicator	Davies activity coefficient	Davies activity coefficient (data form)
		1	8499180	790881	0.042618	1.95597	10.7465	23.0398	1.91335	6.18397	0.957387	1.04451	6.54685e-07					0.964015	22.2107	0.860975	0.860975			When dealing with multivalent analytes or indicators please switch coefficients used in the ionic strength calculation (COLUMN U) to match table below
		2	1138190000	10251100	0.010748	1.91768	111.031	238.044	1.90694	7.17386	1.25746	0.795252	6.70097e-08					0.996194	237.138	0.719447	0.719447		Ratio of ion to counterion	Analyte ionic strength calculation	Indicator ionic strength calculation
		3	1833900000	12244600	0.009494	1.92252	149.772	321.102	1.91303	6.29143	12.7534	0.0784105	5.11181e-07					0.97168	312.009	0.704679	0.70468		One to One (e.g. sodium acetate)	1	1
		4	2650980000	19560900	0.012616	1.92659	135.524	290.556	1.91397	6.23162	13.0898	0.0763954	5.86652e-07					0.967634	281.152	0.709018	0.709019		Two to one	3	3
		5	3435960000	32212500	0.01539	1.93187	106.665	228.684	1.91648	6.09923	13.5415	0.0738473	7.95736e-07					0.956599	218.759	0.720825	0.720825		Two to Two	4	4
Raw Data Entry		6	4079670000	55705400	0.017996	1.93659	73.2365	157.015	1.9186	6.00102	11.1738	0.0894953	9.97665e-07					0.946178	148.564	0.742445	0.742445		Three to one	6	6
Processed Data Entry		7	4544980000	69054800	0.021566	1.93951	65.817	141.108	1.91795	6.02189	9.52277	0.105011	9.50844e-07					0.948574	133.851	0.749121	0.749121		Three to two	15	15
Results		8	4856220000	67694700	0.023278	1.94277	71.7371	153.8	1.91949	5.96817	11.7218	0.085311	1.07606e-06					0.942194	144.909	0.743647	0.743647
Parameters		9	4968820000	64009700	0.028087	1.94548	77.626	166.426	1.91739	6.05	10.7076	0.0933912	8.91245e-07					0.951642	158.377	0.738995	0.738995
		10	4954780000	71018800	0.030396	1.94815	69.7672	149.577	1.91775	6.0315	9.9329	0.100676	9.30046e-07					0.949642	142.044	0.745504	0.745504
		11	4793920000	98322900	0.034057	1.95209	48.7569	104.532	1.91803	6.00754	7.1058	0.14073	9.82782e-07					0.946939	98.9852	0.768279	0.768279
		12	4576240000	189711000	0.036388	1.95615	24.1222	51.7164	1.91977	5.91967	4.0222	0.24862	1.20318e-06					0.935803	48.3964	0.813457	0.813457
		13	4308440000	208712000	0.037677	1.9574	20.643	44.2573	1.91973	5.91588	3.43232	0.291348	1.21373e-06					0.935276	41.3928	0.823117	0.823117
		14	4076750000	93460200	0.038172	1.95976	43.6202	93.519	1.92159	5.88158	8.23812	0.121387	1.31346e-06					0.930329	87.0034	0.775248	0.775248
		15	3830100000	97627700	0.040421	1.96253	39.2317	84.1104	1.92211	5.86228	7.65357	0.130658	1.37315e-06					0.927393	78.0033	0.782111	0.782111
		16	3548760000	88233900	0.042639	1.96455	40.2199	86.229	1.92191	5.86911	7.74941	0.129042	1.35172e-06					0.928444	80.0589	0.780506	0.780506
		17	3274370000	90085600	0.04474	1.96737	36.3473	77.9264	1.92263	5.84412	7.32332	0.13655	1.4318e-06					0.924525	72.045	0.787041	0.787041
		18	3002290000	84013800	0.044243	1.97	35.7357	76.6151	1.92576	5.76028	8.55319	0.116915	1.73668e-06					0.909902	69.7123	0.787944	0.787944
		19	2751090000	88213300	0.046221	1.97404	31.1868	66.8626	1.92782	5.70681	8.2411	0.121343	1.96422e-06					0.899286	60.1286	0.79664	0.79664
		20	2520040000	86282600	0.046583	1.97593	29.2068	62.6176	1.92935	5.6708	8.25951	0.121073	2.13403e-06					0.891524	55.8251	0.800776	0.800776
		21	2298840000	88861500	0.049444	1.98027	25.8699	55.4635	1.93082	5.63582	7.77868	0.128556	2.31301e-06					0.883486	49.0013	0.808447	0.808447
		22	2094990000	91387500	0.045658	1.98333	22.9243	49.1482	1.93768	5.50607	8.79531	0.113697	3.11841e-06					0.84904	41.7288	0.815748	0.815748
		23	1904750000	91484400	0.04753	1.98632	20.8205	44.6379	1.93878	5.48462	8.26809	0.120947	3.27624e-06					0.842602	37.612	0.821695	0.821695
		24	1726530000	91002800	0.047722	1.99032	18.9723	40.6754	1.9426	5.42228	8.41038	0.118901	3.78202e-06					0.822614	33.4601	0.827256	0.827256
		25	1565940000	90347900	0.047565	1.99294	17.3323	37.1595	1.94538	5.37901	8.26662	0.120968	4.17821e-06					0.807607	30.0102	0.832631	0.832631
		26	1419450000	91392800	0.049644	1.99648	15.5313	33.2982	1.94684	5.35519	7.68247	0.130166	4.41379e-06					0.79894	26.6032	0.839107	0.839107
		27	1283200000	93035400	0.046752	2.0003	13.7926	29.5705	1.95355	5.26368	7.94377	0.125885	5.449e-06					0.762961	22.5611	0.845826	0.845826
		28	1160170000	93512200	0.0463	2.00515	12.4066	26.599	1.95885	5.19659	7.94229	0.125908	6.35929e-06					0.7339	19.521	0.851724	0.851724
		29	1047390000	95570400	0.046142	2.01061	10.9594	23.4962	1.96447	5.12918	7.76144	0.128842	7.42708e-06					0.702511	16.5063	0.85849	0.85849
		30	941478000	93631100	0.048789	2.01619	10.0552	21.5577	1.9674	5.09474	7.47809	0.133724	8.04004e-06					0.685676	14.7816	0.863095	0.863095
		31	847833000	90897500	0.048211	2.02027	9.32735	19.9973	1.97206	5.04309	7.46373	0.133981	9.05538e-06					0.659498	13.1882	0.867011	0.867011
		32	767012000	94103700	0.049101	2.02427	8.15071	17.4746	1.97517	5.00731	6.82932	0.146427	9.83308e-06					0.64076	11.197	0.873917	0.873917
		33	688967000	93567600	0.051344	2.02866	7.36331	15.7865	1.97732	4.98283	6.36088	0.157211	1.04034e-05					0.627682	9.90889	0.878955	0.878955
		34	624741000	92970600	0.049921	2.03326	6.71977	14.4068	1.98334	4.92	6.29495	0.158858	1.20227e-05					0.593299	8.54752	0.883341	0.883341
		35	565117000	91522200	0.048301	2.03734	6.17464	13.2381	1.98904	4.86157	6.21074	0.161011	1.37539e-05					0.560475	7.4196	0.887305	0.887305
		36	509648000	91165000	0.046752	2.04122	5.59039	11.9855	1.99447	4.80598	5.99083	0.166922	1.5632e-05					0.528742	6.33721	0.891847	0.891847
		37	470925000	90458700	0.04807	2.04392	5.20597	11.1613	1.99585	4.79097	5.66545	0.176508	1.61821e-05					0.520117	5.80517	0.89502	0.89502
		38	436163000	88999700	0.049164	2.04645	4.90072	10.5069	1.99729	4.77553	5.41887	0.18454	1.67676e-05					0.51124	5.37152	0.897653	0.897653
		39	403294000	91774200	0.047628	2.05288	4.39442	9.42136	2.00525	4.69465	5.28277	0.189294	2.02001e-05					0.464741	4.37849	0.902283	0.902283
		40	378241000	88759300	0.046849	2.05572	4.26142	9.13623	2.00888	4.65769	5.31016	0.188318	2.19945e-05					0.443646	4.05325	0.903564	0.903564
		41	348369000	87163500	0.050182	2.05781	3.99673	8.56875	2.00762	4.66903	4.91972	0.203264	2.14276e-05					0.450101	3.8568	0.90617	0.90617
		42	319885000	85977300	0.051364	2.0592	3.72058	7.97669	2.00784	4.66552	4.58943	0.217892	2.16014e-05					0.448102	3.57437	0.909015	0.909015
		43	299821000	88535100	0.048288	2.06307	3.38646	7.26037	2.01478	4.59303	4.46214	0.224108	2.55253e-05					0.407272	2.95695	0.912666	0.912666
		44	285158000	85343000	0.050898	2.06523	3.34132	7.16358	2.01433	4.59743	4.38447	0.228077	2.52677e-05					0.409723	2.93508	0.913172	0.913172
		45	272901000	84870300	0.050338	2.06575	3.21551	6.89385	2.01541	4.58554	4.26153	0.234658	2.59695e-05					0.403114	2.779	0.914614	0.914614
		46	263690000	83606000	0.050584	2.06657	3.15396	6.7619	2.01599	4.57922	4.20189	0.237988	2.63501e-05					0.399618	2.70218	0.915333	0.915333
		47	248048000	85556000	0.049154	2.06836	2.89925	6.21581	2.01921	4.54383	3.97566	0.251531	2.85869e-05					0.380239	2.36349	0.918408	0.918408
		48	236678000	88397300	0.049489	2.06934	2.67743	5.74026	2.01985	4.5357	3.69218	0.270842	2.91273e-05					0.375836	2.1574	0.921217	0.921217
		49	224395000	87522000	0.048161	2.07062	2.56387	5.49678	2.02246	4.50677	3.61676	0.276491	3.11334e-05					0.360345	1.98074	0.922721	0.922721
		50	209650000	85449200	0.048266	2.07156	2.4535	5.26016	2.0233	4.49694	3.48588	0.286871	3.18467e-05					0.355141	1.8681	0.924216	0.924216
		51	-92179000	-1553040	0.02036	1.98903	59.3539	127.251	1.96867	5.14043	45.0534	0.0221959	7.23712e-06					0.707897	90.0807	0.752832	0.752832
		52	194655000	84749400	0.047334	2.07241	2.29683	4.92426	2.02508	4.4762	3.31286	0.301854	3.34044e-05					0.344282	1.69533	0.926412	0.926412
		53	-193400000	-83609700	0.06275	1.97163	2.31313	4.95921	1.90888	6.57113	0.0805801	12.41	2.68452e-07					0.984925	4.88444	0.926693	0.926693
		54	171952000	78552800	0.04928	2.0722	2.189	4.69308	2.02292	4.49934	3.1	0.32258	3.16706e-05					0.356412	1.67267	0.927963	0.927963
		55	166503000	77691800	0.047161	2.07246	2.14312	4.59472	2.02529	4.47274	3.09677	0.322918	3.36714e-05					0.342487	1.57363	0.928651	0.928651
		56	150793000	76556200	0.047461	2.07174	1.9697	4.22292	2.02428	4.4828	2.82194	0.354366	3.29003e-05					0.347722	1.4684	0.931292	0.931292
		57	143682000	71375600	0.043066	2.07066	2.01304	4.31584	2.0276	4.44581	2.96498	0.33727	3.58253e-05					0.328663	1.41845	0.930632	0.930632
		58	129655000	73117000	0.042909	2.06955	1.77325	3.80175	2.02664	4.45496	2.59112	0.385934	3.50786e-05					0.333327	1.26723	0.934474	0.934474
		59	114829000	55634600	0.041454	2.06633	2.06399	4.42506	2.02487	4.47688	2.97189	0.336486	3.33522e-05					0.344635	1.52503	0.929839	0.929839
		60	94338000	53488100	0.04036	2.06508	1.76372	3.78131	2.02472	4.47638	2.53621	0.394289	3.33903e-05					0.344377	1.3022	0.934626	0.934626
		61	-47529400	1561010	-0.004531	1.95547	-30.4479	-65.2783	1.96	#NUM!	-19.9162	-0.0502105	#NUM!					#NUM!	#NUM!	#NUM!	#NUM!
		62	-6889260	-35548600	0.030805	1.90802	0.193798	0.415492	1.87721	#NUM!	-0.0675726	-14.7989	#NUM!					#NUM!	#NUM!	#NUM!	#NUM!
		63	99689400	-3889600	-0.043842	1.89277	-25.6297	-54.9486	1.93661	#NUM!	-9.50424	-0.105216	#NUM!					#NUM!	#NUM!	#NUM!	#NUM!
		64	-1953240	1327250	-0.016542	1.90453	-1.47164	-3.15512	1.92107	#NUM!	-0.268702	-3.7216	#NUM!					#NUM!	#NUM!	#NUM!	#NUM!

## Sheet: Anionic base cationic acid
pKa,0 of Acetate	4.756												Adjust ranges	slope (1/KA*Cacid)	5363.39	apparent pKa	4.73824
Deprotonated limit chemical shift of Acetate	1.906			Initial and final rows are outside of the NMR active window of our coil so should be ignored in analysis.									Adjust ranges	Intercept (1/Cacid)	0.0979939	Cacid	10.2047	Inverse average Davies activity coefficient for thermodynamic pKa
Protonated limit chemical shift of Acetate	2.083			They are included to allow direct pasting of chemical shift data from AU scripts into the spreadsheet										Ka	1.82709e-05	Thermodynamic pKa	4.66718	1.17776				Input concentration of ionically active analyte and davies activity cofficient into data form once they are processed
Proportionality constant with dioxane	2.14394																						Equation S5
		experiment number	Indicator integral	Reference Integral (Dioxane)	DSS chemical shift	Indicator chemical shift	Indicator integral/Reference integral	Concentration of Indicator (mM)	Referenced Indicator Chemical shift	pH	Protons transferred	(protons transferred)^(-1)	Activity coefficient modulated H+					Fraction deprotonated of indicator	Concentration of ionically active indicator	Fraction protonated of proton transferred of analyte	Concentration of ionically active analyte	Concentration of ionically active analyte ( data form )	Davies activity coefficient	Davies activity coefficient (data form)
		1	8499180	790881	0.042618	1.95597	10.7465	23.0398	1.91335	#NUM!	0.957387	1.04451	#NUM!					#NUM!	#NUM!	0.906182	9.24733	-42.2473	#NUM!	#NUM!			When dealing with multivalent analytes or indicators please switch coefficients used in the ionic strength calculation (COLUMN X) to match table below
		2	1138190000	10251100	0.010748	1.91768	111.031	238.044	1.90694	#NUM!	1.25746	0.795252	#NUM!					#NUM!	#NUM!	0.876776	8.94725	-107.458	#NUM!	#NUM!		Ratio of ion to counterion	Analyte ionic strength calculation	Indicator ionic strength calculation
		3	1833900000	12244600	0.009494	1.92252	149.772	321.102	1.91303	#NUM!	12.7534	0.0784105	#NUM!					#NUM!	#NUM!	-0.249754	-2.54867	-9.25653	#NUM!	#NUM!		One to One (e.g. sodium acetate)	1	1
		4	2650980000	19560900	0.012616	1.92659	135.524	290.556	1.91397	6.22994	13.0898	0.0763954	5.88931e-07					0.967512	281.117	-0.282721	-2.88508	-3.61537	0.711772	0.711773		Two to one	3	3
		5	3435960000	32212500	0.01539	1.93187	106.665	228.684	1.91648	6.09705	13.5415	0.0738473	7.99742e-07					0.95639	218.711	-0.326981	-3.33675	-1.38683	0.724452	0.724455		Two to Two	4	4
Raw Data Entry		6	4079670000	55705400	0.017996	1.93659	73.2365	157.015	1.9186	5.99849	11.1738	0.0894953	1.00349e-06					0.945881	148.517	-0.0949609	-0.969049	0.36957	0.746774	0.746779		Three to one	6	6
Processed Data Entry		7	4544980000	69054800	0.021566	1.93951	65.817	141.108	1.91795	6.01987	9.52277	0.105011	9.55289e-07					0.948346	133.819	0.0668263	0.681943	1.77278	0.752619	0.752623		Three to two	15	15
Results		8	4856220000	67694700	0.023278	1.94277	71.7371	153.8	1.91949	5.96581	11.7218	0.085311	1.08192e-06					0.941897	144.864	-0.148666	-1.5171	1.83235	0.747694	0.747699
Parameters		9	4968820000	64009700	0.028087	1.94548	77.626	166.426	1.91739	6.04822	10.7076	0.0933912	8.94904e-07					0.951453	158.346	-0.0492843	-0.502932	2.49323	0.742026	0.742029
		10	4954780000	71018800	0.030396	1.94815	69.7672	149.577	1.91775	6.02982	9.9329	0.100676	9.33633e-07					0.949458	142.017	0.0266367	0.27182	3.08216	0.748375	0.748379
		11	4793920000	98322900	0.034057	1.95209	48.7569	104.532	1.91803	6.00643	7.1058	0.14073	9.8531e-07					0.946809	98.9717	0.303675	3.09891	3.92419	0.770252	0.770255
		12	4576240000	189711000	0.036388	1.95615	24.1222	51.7164	1.91977	5.9198	4.0222	0.24862	1.20283e-06					0.93582	48.3973	0.605849	6.18252	4.22395	0.813216	0.813219
		13	4308440000	208712000	0.037677	1.9574	20.643	44.2573	1.91973	5.917	3.43232	0.291348	1.21059e-06					0.935433	41.3998	0.663654	6.7724	5.0153	0.820984	0.820987
		14	4076750000	93460200	0.038172	1.95976	43.6202	93.519	1.92159	5.88041	8.23812	0.121387	1.31702e-06					0.930153	86.987	0.192714	1.96659	5.2195	0.777343	0.777349
		15	3830100000	97627700	0.040421	1.96253	39.2317	84.1104	1.92211	5.86137	7.65357	0.130658	1.37605e-06					0.92725	77.9914	0.249997	2.55115	5.50998	0.78376	0.783765
		16	3548760000	88233900	0.042639	1.96455	40.2199	86.229	1.92191	5.86826	7.74941	0.129042	1.35437e-06					0.928314	80.0476	0.240605	2.45531	5.71685	0.78203	0.782035
		17	3274370000	90085600	0.04474	1.96737	36.3473	77.9264	1.92263	5.84357	7.32332	0.13655	1.43361e-06					0.924437	72.0381	0.282359	2.88139	6.12018	0.788033	0.788038
		18	3002290000	84013800	0.044243	1.97	35.7357	76.6151	1.92576	5.75924	8.55319	0.116915	1.74085e-06					0.909705	69.6972	0.161839	1.65153	6.31464	0.789829	0.789836
		19	2751090000	88213300	0.046221	1.97404	31.1868	66.8626	1.92782	5.70578	8.2411	0.121343	1.96887e-06					0.899072	60.1143	0.192423	1.96362	6.27847	0.798518	0.798526
		20	2520040000	86282600	0.046583	1.97593	29.2068	62.6176	1.92935	5.66975	8.25951	0.121073	2.13917e-06					0.891291	55.8105	0.190618	1.9452	6.37098	0.802695	0.802704
		21	2298840000	88861500	0.049444	1.98027	25.8699	55.4635	1.93082	5.63509	7.77868	0.128556	2.31691e-06					0.883313	48.9916	0.237737	2.42603	6.5792	0.809801	0.80981
		22	2094990000	91387500	0.045658	1.98333	22.9243	49.1482	1.93768	5.50468	8.79531	0.113697	3.12835e-06					0.848632	41.7087	0.138114	1.40941	6.74678	0.818337	0.81835
		23	1904750000	91484400	0.04753	1.98632	20.8205	44.6379	1.93878	5.48352	8.26809	0.120947	3.28458e-06					0.842265	37.5969	0.189777	1.93662	6.74805	0.823774	0.823786
		24	1726530000	91002800	0.047722	1.99032	18.9723	40.6754	1.9426	5.42099	8.41038	0.118901	3.79321e-06					0.822182	33.4426	0.175833	1.79433	6.76748	0.82969	0.829704
		25	1565940000	90347900	0.047565	1.99294	17.3323	37.1595	1.94538	5.37793	8.26662	0.120968	4.18862e-06					0.80722	29.9959	0.189922	1.9381	6.9725	0.834691	0.834705
		26	1419450000	91392800	0.049644	1.99648	15.5313	33.2982	1.94684	5.35462	7.68247	0.130166	4.41954e-06					0.798731	26.5963	0.247164	2.52224	7.05869	0.840185	0.840199
		27	1283200000	93035400	0.046752	2.0003	13.7926	29.5705	1.95355	5.26285	7.94377	0.125885	5.45949e-06					0.762613	22.5508	0.221559	2.26095	7.0974	0.847439	0.847454
		28	1160170000	93512200	0.0463	2.00515	12.4066	26.599	1.95885	5.19575	7.94229	0.125908	6.37166e-06					0.73352	19.5109	0.221704	2.26243	7.14982	0.853364	0.85338
		29	1047390000	95570400	0.046142	2.01061	10.9594	23.4962	1.96447	5.12843	7.76144	0.128842	7.44001e-06					0.702147	16.4978	0.239426	2.44327	7.11049	0.85997	0.859985
		30	941478000	93631100	0.048789	2.01619	10.0552	21.5577	1.9674	5.09434	7.47809	0.133724	8.04749e-06					0.685476	14.7773	0.267193	2.72663	7.15275	0.863881	0.863895
		31	847833000	90897500	0.048211	2.02027	9.32735	19.9973	1.97206	5.04271	7.46373	0.133981	9.06333e-06					0.659301	13.1842	0.2686	2.74099	7.17107	0.867758	0.867772
		32	767012000	94103700	0.049101	2.02427	8.15071	17.4746	1.97517	5.00774	6.82932	0.146427	9.82336e-06					0.640987	11.201	0.330768	3.3754	7.14417	0.873041	0.873053
		33	688967000	93567600	0.051344	2.02866	7.36331	15.7865	1.97732	4.98393	6.36088	0.157211	1.0377e-05					0.628275	9.91825	0.376672	3.84383	7.11628	0.876716	0.876727
		34	624741000	92970600	0.049921	2.03326	6.71977	14.4068	1.98334	4.92131	6.29495	0.158858	1.19865e-05					0.594027	8.55801	0.383134	3.90977	7.14265	0.88067	0.88068
		35	565117000	91522200	0.048301	2.03734	6.17464	13.2381	1.98904	4.86315	6.21074	0.161011	1.37039e-05					0.561372	7.43148	0.391385	3.99397	7.18273	0.88407	0.884079
		36	509648000	91165000	0.046752	2.04122	5.59039	11.9855	1.99447	4.80802	5.99083	0.166922	1.55588e-05					0.529912	6.35124	0.412935	4.21388	7.17458	0.887658	0.887667
		37	470925000	90458700	0.04807	2.04392	5.20597	11.1613	1.99585	4.79368	5.66545	0.176508	1.60811e-05					0.521679	5.82261	0.44482	4.53926	7.18802	0.889427	0.889435
		38	436163000	88999700	0.049164	2.04645	4.90072	10.5069	1.99729	4.77872	5.41887	0.18454	1.66447e-05					0.513078	5.39083	0.468984	4.78585	7.15418	0.891068	0.891075
		39	403294000	91774200	0.047628	2.05288	4.39442	9.42136	2.00525	4.69826	5.28277	0.189294	2.00325e-05					0.466814	4.39802	0.48232	4.92194	7.13261	0.894792	0.894798
		40	378241000	88759300	0.046849	2.05572	4.26142	9.13623	2.00888	4.66146	5.31016	0.188318	2.18042e-05					0.445792	4.07286	0.479636	4.89455	7.20863	0.895741	0.895746
		41	348369000	87163500	0.050182	2.05781	3.99673	8.56875	2.00762	4.67354	4.91972	0.203264	2.1206e-05					0.452675	3.87886	0.517898	5.285	7.13002	0.896796	0.8968
		42	319885000	85977300	0.051364	2.0592	3.72058	7.97669	2.00784	4.67077	4.58943	0.217892	2.13419e-05					0.451093	3.59822	0.550263	5.61528	7.08222	0.89809	0.898094
		43	299821000	88535100	0.048288	2.06307	3.38646	7.26037	2.01478	4.59895	4.46214	0.224108	2.51797e-05					0.410567	2.98087	0.562738	5.74258	7.15179	0.900309	0.900312
		44	285158000	85343000	0.050898	2.06523	3.34132	7.16358	2.01433	4.6035	4.38447	0.228077	2.49172e-05					0.413105	2.95931	0.570348	5.82024	7.12637	0.900503	0.900506
		45	272901000	84870300	0.050338	2.06575	3.21551	6.89385	2.01541	4.59212	4.26153	0.234658	2.55791e-05					0.406764	2.80417	0.582396	5.94319	7.19558	0.900859	0.900862
		46	263690000	83606000	0.050584	2.06657	3.15396	6.7619	2.01599	4.58587	4.20189	0.237988	2.59498e-05					0.403297	2.72705	0.58824	6.00283	7.13737	0.901425	0.901428
		47	248048000	85556000	0.049154	2.06836	2.89925	6.21581	2.01921	4.55133	3.97566	0.251531	2.80975e-05					0.384317	2.38884	0.61041	6.22906	7.17917	0.902682	0.902684
		48	236678000	88397300	0.049489	2.06934	2.67743	5.74026	2.01985	4.54421	3.69218	0.270842	2.85618e-05					0.380446	2.18386	0.638188	6.51253	7.23336	0.903331	0.903333
		49	224395000	87522000	0.048161	2.07062	2.56387	5.49678	2.02246	4.51569	3.61676	0.276491	3.0501e-05					0.365089	2.00681	0.64558	6.58796	7.26217	0.903976	0.903978
		50	209650000	85449200	0.048266	2.07156	2.4535	5.26016	2.0233	4.50622	3.48588	0.286871	3.11727e-05					0.360054	1.89394	0.658405	6.71883	7.22044	0.904656	0.904658
		51	-92179000	-1553040	0.02036	1.98903	59.3539	127.251	1.96867	5.12814	45.0534	0.0221959	7.44487e-06					0.702011	89.3317	-3.41496	-34.8487	7.23524	0.774354	0.774443
		52	194655000	84749400	0.047334	2.07241	2.29683	4.92426	2.02508	4.48623	3.31286	0.301854	3.26414e-05					0.349516	1.72111	0.67536	6.89185	7.25949	0.905251	0.905252
		53	-193400000	-83609700	0.06275	1.97163	2.31313	4.95921	1.90888	6.58749	0.0805801	12.41	2.58529e-07					0.985474	4.88717	0.992104	10.1241	7.2777	0.892439	0.892439
		54	171952000	78552800	0.04928	2.0722	2.189	4.69308	2.02292	4.50999	3.1	0.32258	3.09034e-05					0.362056	1.69916	0.696218	7.10471	7.22978	0.905482	0.905484
		55	166503000	77691800	0.047161	2.07246	2.14312	4.59472	2.02529	4.48373	3.09677	0.322918	3.28297e-05					0.34821	1.59993	0.696536	7.10795	7.33949	0.905435	0.905436
		56	150793000	76556200	0.047461	2.07174	1.9697	4.22292	2.02428	4.49494	2.82194	0.354366	3.19935e-05					0.354088	1.49529	0.723467	7.38278	7.40219	0.905623	0.905624
		57	143682000	71375600	0.043066	2.07066	2.01304	4.31584	2.0276	4.4575	2.96498	0.33727	3.48742e-05					0.334627	1.4442	0.70945	7.23974	7.38678	0.905923	0.905924
		58	129655000	73117000	0.042909	2.06955	1.77325	3.80175	2.02664	4.4679	2.59112	0.385934	3.40488e-05					0.339981	1.29252	0.746086	7.6136	7.2937	0.907039	0.90704
		59	114829000	55634600	0.041454	2.06633	2.06399	4.42506	2.02487	4.4882	2.97189	0.336486	3.24934e-05					0.35055	1.5512	0.708773	7.23283	7.28568	0.905896	0.905898
		60	94338000	53488100	0.04036	2.06508	1.76372	3.78131	2.02472	#NUM!	2.53621	0.394289	#NUM!					#NUM!	#NUM!	0.751467	7.66851	-10.6037	#NUM!	#NUM!
		61	-47529400	1561010	-0.004531	1.95547	-30.4479	-65.2783	1.96	#NUM!	-19.9162	-0.0502105	#NUM!					#NUM!	#NUM!	2.95166	30.1209	8.09767	#NUM!	#NUM!
		62	-6889260	-35548600	0.030805	1.90802	0.193798	0.415492	1.87721	#NUM!	-0.0675726	-14.7989	#NUM!					#NUM!	#NUM!	1.00662	10.2723	8.29178	#NUM!	#NUM!
		63	99689400	-3889600	-0.043842	1.89277	-25.6297	-54.9486	1.93661	#NUM!	-9.50424	-0.105216	#NUM!					#NUM!	#NUM!	1.93136	19.709	8.10937	#NUM!	#NUM!
		64	-1953240	1327250	-0.016542	1.90453	-1.47164	-3.15512	1.92107	#NUM!	-0.268702	-3.7216	#NUM!					#NUM!	#NUM!	1.02633	10.4734	-51.63	#NUM!	#NUM!
